# Supplementary material for: Novel approach to delivering pro-environmental messages significantly shifts norms and motivation, but children are not more effective spokespeople than adults
Source: PLoS One. 2021 Sep 8;16(9):e0255457. doi: 10.1371/journal.pone.0255457 (PMC8425541; doi:10.1371/journal.pone.0255457)
Supplement: S1 Images — (ZIP) [file pone.0255457.s006.zip]

Archive with 14 entries (13 files):
- Slideshows/
- __MACOSX/._Slideshows
- Slideshows/Study 2 Slideshow Adults.pdf
- __MACOSX/Slideshows/._Study 2 Slideshow Adults.pdf
- Slideshows/Study 3 Slideshow Kids.pdf
- __MACOSX/Slideshows/._Study 3 Slideshow Kids.pdf
- Slideshows/Study 3 Slideshow Adults.pdf
- __MACOSX/Slideshows/._Study 3 Slideshow Adults.pdf
- Slideshows/Study 1 Slideshow Kids.pdf
- __MACOSX/Slideshows/._Study 1 Slideshow Kids.pdf
- Slideshows/Study 2 Slideshow Kids.pdf
- __MACOSX/Slideshows/._Study 2 Slideshow Kids.pdf
- Slideshows/Study 1 Slideshow Adults.pdf
- __MACOSX/Slideshows/._Study 1 Slideshow Adults.pdf
